# Supplementary material for: Proteome-Based Antigen Screening and Multi-Epitope Design Against Cutibacterium acnes: An In Silico Study
Source: Biology (Basel). 2026 Jun 15;15(12):933. doi: 10.3390/biology15120933 (PMC13295564; doi:10.3390/biology15120933)
Supplement: Supplementary file 1 [file biology-15-00933-s001.zip]

Archive with 2 entries (2 files):
- biology-4239792_Supplementary_Figures_Revised.pdf
- biology-4239792-supplementary.xlsx
