# Supplementary material for: Proteome-Based Antigen Screening and Multi-Epitope Design Against Cutibacterium acnes: An In Silico Study
Source: Biology (Basel). 2026 Jun 15;15(12):933. doi: 10.3390/biology15120933 (PMC13295564; doi:10.3390/biology15120933)
Supplement: Supplementary file 1 [file biology-15-00933-s001.zip › biology-4239792-supplementary.xlsx]

## Sheet: Supplemetary Table S1
Supplemetary Table S1 Summary of CC-associated genes with predicted functions, localizations, and distribution across C. acnes genomes.
Gene name refers to the identifier or name of the gene. Function indicates the predicted or known role of the encoded protein. Localization denotes the predicted subcellular location of the protein. No. of genomes represents the number of C. acnes genomes in which the gene was detected. Prevalent CCs lists the clonal complex(es) where the gene is predominantly present.
Genes	Function	Localization	No. of genomes	Prevalent CCs
gadC	Glutamate/gamma-aminobutyrate antiporter	Cytoplasmic membrane	54	54/61 of CC4
group_12400	Hypothetical protein	Cytoplasmic membrane	53	53/61 of CC4
group_3257	Hypothetical protein	Unknown	53	53/61 of CC4
group_3258	Hypothetical protein	Unknown	53	53/61 of CC4
group_4655	Hypothetical protein	Cytoplasmic membrane	52	52/61 of CC4
group_4654	Hypothetical protein	Unknown	44	44/61 of CC4
group_4660	Hypothetical protein, Bifunctional helix-turn-helix transcriptional regulator/GNAT family N-acetyltransferase	Cytoplasmic membrane	15	15/61 of CC4
group_3319	Hypothetical protein	Cytoplasmic membrane	13	CC1, CC3, CC172 (JB51)
group_3320	Hypothetical protein	Cytoplasmic membrane	13	CC1, CC3, CC172 (JB51)
group_4860	Cadmium resistance transporter	Cytoplasmic membrane	13	CC1, CC3, CC172 (JB51)
cmtR	Cd(II)/Pb(II)-sensing metalloregulatory transcriptional regulator CmtR, HTH-type transcriptional regulator CmtR	Unknown	13	CC1, CC3, CC172 (JB51)

## Sheet: Supplemetary Table S2
Supplementary Table S2 List of selected linear B cell epitopes and the antigenicity prediction.
The “ID” column refers to the selected epitopes, used in combination of multi-epitopes constructed vaccines. The “Gene” suggests the gene of the selected peptides belonged to. The LBL1-LBL10 peptides were derived from the cytoplasmic membrane localized proteins, LBL11-LBL19 derived from extracellular localized protein, and LBL20-LBL21 were from cell wall localized proteins. LBL1: phosphatidate cy…
ID	Gene	Peptide	Length	Bepi	Emini	Parker	Chou	Karplus	Kolaskar	Allergenicity	Toxicity	Human homology	Conservancy
LBL1	cdsA	GDDGGSR	7	1.05	2.15	6.83	1.43	1.09	0.89	Non-allergen	Non-Toxin	Non-homologous	96.43 (27/28)
LBL2	kdpC	DDNTTGR	7	0.86	2.35	6.76	1.27	1.08	0.87	Non-allergen	Non-Toxin	Non-homologous	96.55 (28/29)
LBL3	gatC_1	GKNKDGSERE	10	1.1	6.32	6.76	1.25	1.1	0.89	Non-allergen	Non-Toxin	Non-homologous	98.73 (78/79)
LBL4	cydA	NKDGSEE	7	1.14	3.8	7.21	1.21	1.11	0.88	Non-allergen	Non-Toxin	Non-homologous	97.67 (42/43)
LBL5	g_1013	GTSDGQK	7	1.22	3.7	6.4	1.28	1.1	0.93	Non-allergen	Non-Toxin	Non-homologous	100.00 (25/25)
LBL6	fecE_2	RRREDGR	7	0.95	7.95	5.76	1.08	1.06	0.87	Non-allergen	Non-Toxin	Non-homologous	80.49 (33/41)
LBL7	nagE2	GAGTSDKTQG	10	1.35	2.72	6.07	1.19	1.09	0.93	Non-allergen	Non-Toxin	Non-homologous	100.00 (59/59)
LBL8	kdpA	TSDKDTRV	8	0.77	6.26	6.05	1.14	1.06	0.94	Non-allergen	Non-Toxin	Non-homologous	100.00 (60/60)
LBL9	csbC	REDEARR	7	0.87	6.8	5.76	0.92	1.04	0.89	Non-allergen	Non-Toxin	Non-homologous	96.61 (57/59)
LBL10	g_1101	HQDKSGD	7	0.95	3.33	6.57	1.26	1.08	0.95	Non-allergen	Non-Toxin	Non-homologous	100.00 (39/39)
LBL11	bchI1	DKGKQQV	7	0.67	2.48	5.06	1.07	1.1	1	Non-allergen	Non-Toxin	Non-homologous	81.82 (18/22)
LBL12	bchI1	WKPAQDSTSDAEKR	14	1.27	1.77	5.79	1.15	1.08	0.96	Non-allergen	Non-Toxin	Non-homologous	81.82 (18/22)
LBL13	bga	RRGNPNGR	8	1.18	2.41	5.13	1.38	1.1	0.87	Non-allergen	Non-Toxin	Non-homologous	100.00 (27/27)
LBL14	g_1824	KKKEQEAKQ	9	1.05	4.75	5.84	0.88	1.09	0.94	Non-allergen	Non-Toxin	Non-homologous	98.92 (92/93)
LBL15	g_8	ITPRSSSNGSGRM	13	1.26	1.51	5.31	1.36	1.13	0.94	Non-allergen	Non-Toxin	Non-homologous	97.00 (97/100)
LBL16	g_8	SSWGGDGSDEEVS	13	1.55	1.13	5.78	1.31	1.08	0.92	Non-allergen	Non-Toxin	Non-homologous	99.00 (99/100)
LBL17	nanA	SEDGRRWD	8	1	3.2	4.31	1.15	1.06	0.88	Non-allergen	Non-Toxin	Non-homologous	96.39 (80/83)
LBL18	nanA	YNHEEGKT	8	0.69	2.98	5.39	1.09	1.05	0.92	Non-allergen	Non-Toxin	Non-homologous	100.00 (83/83)
LBL19	tilS_1	LDESDNSAA	9	1.1	2.24	6.21	1.21	1.08	0.94	Non-allergen	Non-Toxin	Non-homologous	80.00 (8/10)
LBL20	rhsC	RLENERRQK	9	0.58	5.38	4.6	0.95	1.06	0.9	Non-allergen	Non-Toxin	Non-homologous	100.00 (7/7)
LBL21	oppA	ATGASSNDNDYSNKA	15	1.29	2.14	6.17	1.35	1.07	0.92	Non-allergen	Non-Toxin	Non-homologous	100.00 (49/49)
LBL22	cmtR	SEPEGRRTRYE	11	0.92	4.54	4.78	1.07	1.06	0.91	Non-allergen	Non-Toxin	Non-homologous	100.00 (13/13)
LBL23	group_4654	LGKGRGDDRGHRL	13	1.12	2.27	5.64	1.27	1.06	0.9	Non-allergen	Non-Toxin	Non-homologous	100.00 (44/44)

## Sheet: Supplemetary Table S3
Supplementary Table S3 List of predicted linear B cell epitopes predicted from C. acnes core proteins and IA1 group -specific proteins.
‘ID’ represents the number of predicted linear B-cell epitopes. LBL1–LBL21 correspond to core protein-predicted epitopes, while LBL22–LBL23 are derived from IA1-specific proteins. ‘Localisation’ refers to the predicted cellular location of the originating epitope sequences (CM: cytoplasmic membrane, CW: cell wall, and EX: extracellular). Both IA1-specific proteins were localised to cytoplasmic co…
ID	Protein	Localization	Peptides	Length	Average score	Antigenicity
LBL1	CdsA	CM	GDDGGSR	7	2.478	3.7528
LBL2	KdpC	CM	DDNTTGR	7	2.466	3.4556
LBL3	GatC_1	CM	GKNKDGSERE	10	3.264	3.0873
LBL4	CydA	CM	NKDGSEE	7	2.842	2.8434
LBL5	group_1013	CM	GTSDGQK	7	2.682	2.7999
LBL6	FecE_2	CM	RRREDGR	7	3.345	2.5991
LBL7	NagE2	CM	GAGTSDKTQG	10	2.399	2.4324
LBL8	KdpA	CM	TSDKDTRV	8	3.093	2.4204
LBL9	CsbC	CM	REDEARR	7	3.081	2.3903
LBL10	group_1101	CM	HQDKSGD	7	2.64	2.335
LBL11	group_1824	EX	KKKEQEAKQ	9	2.701	2.1449
LBL12	NanA	EX	YNHEEGKT	8	2.285	1.9612
LBL13	Bga	EX	RRGNPNGR	8	2.178	1.9076
LBL14	NanA	EX	SEDGRRWD	8	2.12	1.8266
LBL15	group_8	EX	ITPRSSSNGSGRM	13	2.05	1.781
LBL16	group_8	EX	SSWGGDGSDEEVS	13	2.046	1.6349
LBL17	RhsC	CW	RLENERRQK	9	2.246	1.5845
LBL18	BchI_1	EX	WKPAQDSTSDAEKR	14	2.151	1.3935
LBL19	OppA	CW	ATGASSNDNDYSNKA	15	2.157	1.1302
LBL20	TilS_1	EX	LDESDNSAA	9	2.336	0.7807
LBL21	BchI_1	EX	DKGKQQV	7	2.143	0.7715
LBL22	CmtR	IA1	SEPEGRRTRYE	11	2.215	1.7389
LBL23	group_4654	IA1	LGKGRGDDRGHRL	13	2.044	1.1529

## Sheet: Supplemetary Table S4
Supplementary Table S4 List of predicted cytotoxic T cell epitopes predicted from C. acnes core proteins and IA1 group -specific proteins.
'ID' represents the number of predicted cytotoxic T cell epitopes. CTL1-CTL7 correspond to core protein-predicted epitopes, while CTL8-CTL9 are derived from IA1-specific proteins. 'Non-allergen' indicates no sequence similarity to allergen sequences in the AllergenOnline database, while 'Non-toxin' refers to results derived from the ToxinPred server confirming the absence of toxic properties. 'No…
ID	Epitope	Antigenicity	Allergenicity	Toxicity	Human homology	Conservancy
CTL1	LLLFLLFFV	3.8275	Non-allergen	Non-toxin	Non-homologous	0.8293
CTL2	YMLAIVFSV	1.2758	Non-allergen	Non-toxin	Non-homologous	0.9024
CTL3	HLLASLFFV	1.1416	Non-allergen	Non-toxin	Non-homologous	0.8571
CTL4	KIIASMSFK	0.9613	Non-allergen	Non-toxin	Non-homologous	0.8205
CTL5	CLFALKLPK	1.4997	Non-allergen	Non-toxin	Non-homologous	0.8571
CTL6	LADVVVAEY	0.5966	Non-allergen	Non-toxin	Non-homologous	0.95
CTL7	KLLDTAFEL	0.6415	Non-allergen	Non-toxin	Non-homologous	1
CTL8	MVFVFLVAL	2.0708	Non-allergen	Non-toxin	Non-homologous	0.9464
CTL9	FISMVFVFL	1.6686	Non-allergen	Non-toxin	Non-homologous	0.9464

## Sheet: Supplemetary Table S5
Supplementary Table S5 Identification of binding activity of predicted CTL epitopes and the MHC-I molecule.
This table presents the predicted binding affinities of the cytotoxic T lymphocyte (CTL) epitope, which shown in the ID. Other columns including its amino acid sequence (Sequence), source protein (Protein), and length in amino acids. The MHC alleles column lists the human leukocyte antigen (HLA) class I alleles used for binding affinity predictions. Predicted IC50 values, expressed in nanomolars …
ID	Sequence	Protein	Length	MHC alleles	IC50 (ann)	IC50 (smm)	IC50 (arb)	Conservancy (No. of compared sequence)
CTL1	LLLFLLFFV	hypothetical protein	9	HLA-A*02:01	4.1	1.3	0.012	82.93 (34/41)
				HLA-A*02:06	6.5	2.5	0.028
				HLA-A*02:02	7.8	7.3	0.26
				HLA-A*02:03	79.2	18.9	1.8
				HLA-A*69:01	-	36.9	0.78
				HLA-B*15:03	-	199.1	-
				HLA-A*31:01	-	496.7	66.7
				HLA-A*68:02	-	-	25.5
				HLA-A*03:01	-	-	205.3
				HLA-A*30:01	-	-	220.5
				HLA-A*33:01	-	-	338.2
				HLA-B*08:01	-	-	377.8
				HLA-B*51:01	-	-	432
CTL2	YMLAIVFSV	ABC transporter permease	9	HLA-A*02:01	2.2	0.25	0.02	90.24 (37/41)
				HLA-A*02:02	2.5	1.8	0.11
				HLA-A*02:06	3.3	1.5	0.03
				HLA-A*02:03	4.7	2.7	0.13
				HLA-B*15:03	52.8	13.7	9.4
				HLA-B*08:01	156.9	464.1	446.2
				HLA-B*15:01	257.8	-	91.2
				HLA-A*32:01	257.9	354.2	170.7
				HLA-A*69:01	-	15.8	0.79
				HLA-A*68:02	-	99.3	5.4
				HLA-B*15:17	-	259	459.7
				HLA-A*23:01	-	-	254.3
				HLA-B*48:01	-	-	286.4
				HLA-A*24:03	-	-	401.4
CTL3	HLLASLFFV	ABC transporter ATP-binding protein	9	HLA-A*02:06	3.2	3.4	0.055	85.71 (12/14)
				HLA-A*02:01	3.6	2.7	0.039
				HLA-A*02:02	5.8	8.9	0.52
				HLA-A*02:03	14.3	19.2	1.3
				HLA-A*30:01	114.9	214.1	33.4
				HLA-A*69:01	-	10.6	0.28
				HLA-B*15:03	-	115.6	254.5
				HLA-A*68:02	-	252.5	34
				HLA-A*33:01	-	-	82.1
				HLA-A*31:01	-	-	109.8
				HLA-A*03:01	-	-	131
				HLA-B*15:17	-	-	161.2
				HLA-A*23:01	-	-	440
CTL4	KIIASMSFK	Tat pathway signal sequence	9	HLA-A*03:01	8.5	12.6	0.93	82.05 (32/39)
				HLA-A*30:01	12.1	27.8	2.1
				HLA-A*31:01	29.8	62.8	11.9
				HLA-A*68:01	-	157.7	33.2
				HLA-A*11:01	-	5.4	1.2
				HLA-B*15:01	-	-	93.3
				HLA-B*15:17	-	-	170.5
				HLA-A*26:01	-	-	216.7
CTL5	CLFALKLPK	MDR family MFS transporter	9	HLA-A*03:01	15.5	10.8	1.1	85.71 (24/28)
				HLA-A*30:01	71.1	234.7	21.8
				HLA-A*31:01	453.9	266.9	88.7
				HLA-A*68:01	-	289.3	-
				HLA-A*11:01	-	16.1	3.8
				HLA-A*80:01	-	-	229.6
CTL6	LADVVVAEY	Ser/Thr phosphatase family protein	9	HLA-A*01:01	32	112.3	14.5	95.00 (19/20)
				HLA-B*35:01	129.4	28.2	18.5
				HLA-B*58:01	236.7	201.9	47.2
				HLA-B*15:17	283.4	20.7	10.1
				HLA-A*29:02	389.2	189.2	12.9
				HLA-B*15:03	-	8.6	-
				HLA-A*30:02	-	424	26.1
				HLA-B*46:01	-	-	162.1
				HLA-B*57:01	-	-	265.5
				HLA-A*80:01	-	-	479.2
CTL7	KLLDTAFEL	CAMP factor family pore-forming toxin	9	HLA-A*02:01	4.4	5.2	1.3	88.57 (31/35)
				HLA-A*02:02	6.3	11.6	1.8
				HLA-A*02:06	7.1	9.7	2.5
				HLA-A*32:01	65.9	7.9	5
				HLA-B*15:17	69.5	282.4	-
				HLA-B*15:03	172.1	63.9	51.1
				HLA-A*02:03	193.1	250.9	74.8
				HLA-A*24:03	-	-	287.2
				HLA-A*69:01	-	-	45.5
CTL8	MVFVFLVAL	amino acid permease	9	HLA-A*02:01	32.4	92	162.1	94.64% (53/56)
				HLA-A*02:02	21.5	24.7	11.3
				HLA-A*02:03	145	179.4
				HLA-A*02:06	23.9	38.7	36.5
				HLA-A*02:11	29.5	67.7	-
				HLA-A*02:12	-	344.1	-
				HLA-A*02:50	52.1	14.1	209.7
				HLA-A*26:02	-	92.9	-
				HLA-A*30:01	218.6	344.1	239.1
				HLA-A*31:01	475.5	-	-
				HLA-A*32:01	15.6	10.1	14.4
				HLA-A*68:01	-	376.4	-
				HLA-A*68:02	9.2	17.7	15.1
				HLA-A*69:01	32.5	67.8	-
				HLA-B*15:02	-	46.4	35.8
				HLA-B*15:03	65	277.1	252
				HLA-B*15:17	327.4	34.9	-
				HLA-B*35:01	185.5	188.2	159.1
				HLA-B*39:01	159	41.7	67.5
CTL9	FISMVFVFL	amino acid permease	9	HLA-A*02:01	37.8	48.4	15.3	94.64% (53/56)
				HLA-A*02:02	4.8	4.3	2.5
				HLA-A*02:03	30.5	51.3	47.8
				HLA-A*02:06	13.8	6.2	2.3
				HLA-A*02:11	17.4	29.1	-
				HLA-A*02:12	391.9	87.7	-
				HLA-A*02:16	21.8	69.8	-
				HLA-A*02:19	197.4	205.2	-
				HLA-A*02:50	9.8	1.8	12.2
				HLA-A*33:01	-	-	-
				HLA-A*68:02	19.1	38.8	6.3
				HLA-A*69:01		310.2	169.2
				HLA-B*08:01	485.5	480.1	55.2
				HLA-B*15:02	-	71.9	17.5
				HLA-B*15:03	-	-	173.1
				HLA-B*39:01	-	-	288.4

## Sheet: Supplemetary Table S6
Supplementary Table S6 Identification of binding activity of predicted HTL epitopes and the MHC-II molecule.
This table presents predicted helper T lymphocyte (HTL) epitopes along with their associated binding characteristics. The sequence column shows the amino acid composition of each epitope, while the protein column indicates the source protein from which the epitope is derived. The length specifies the number of amino acids in the epitope. MHC alleles refer to the human leukocyte antigen (HLA) clas…
ID	Sequence	Protein	Length	MHC alleles	IC50	Percentile rank	Conservancy (No. of compared sequence)
HTL1	GLEKPVGQTIGLRIV	hypothetical protein	15	HLA-DRB1*07:01	20.77	1.4	98.11 (52/53)
				HLA-DRB1*09:01	96.49	6.6
HTL2	LMPQQIRPIPGFRVV	ATP-binding cassette domain-containing protein	15	HLA-DRB1*01:01	7.85	1.3	92.11 (35/38)
				HLA-DRB1*15:01	9.17	0.04
				HLA-DRB1*07:01	11.88	0.37
				HLA-DRB1*13:02	20.61	0.95
				HLA-DRB1*09:01	34.46	1.5
				HLA-DRB5*01:01	35.8	2.4
				HLA-DRB1*12:01	42.55	0.22
				HLA-DRB4*01:01	74.92	2.1
				HLA-DQA1*04:01/DQB1*04:02	101.51	4.5
				HLA-DRB1*11:01	113.13	6.9
				HLA-DRB1*04:05	153.46	6.7
				HLA-DRB1*08:02	170.55	4.1
				HLA-DRB1*04:01	188.26	8.6
				HLA-DRB3*02:02	388.5	6.6
				HLA-DPA1*02:01/DPB1*01:01	469.24	13
HTL3	FGWRANEAGMVVRTA	glycosyltransferase family 2 protein	15	HLA-DRB3*02:02	7.77	0.06	97 (97/100)
				HLA-DRB1*13:02	19.5	0.87
				HLA-DRB1*01:01	21.12	6.3
				HLA-DQA1*05:01/DQB1*03:01	39.63	2
				HLA-DQA1*01:02/DQB1*06:02	69.35	1.3
				HLA-DRB1*07:01	84.59	7.6
				HLA-DRB1*09:01	95.83	6.6
				HLA-DQA1*04:01/DQB1*04:02	105.25	4.8
HTL4	VLYATFRPQTSAAKW	preprotein translocase subunit SecY	15	HLA-DRB5*01:01	6.88	0.03	97 (97/100)
				HLA-DRB1*01:01	20.29	6.1
				HLA-DQA1*04:01/DQB1*04:02	21.36	0.05
				HLA-DRB1*04:01	49.85	1.4
				HLA-DRB1*11:01	58.74	3.4
				HLA-DRB1*09:01	90.81	6.1
				HLA-DRB1*04:05	108.84	4.2
				HLA-DRB1*08:02	116.56	2.2
HTL5	LPALRATRVAPLEAL	ABC transporter permease	15	HLA-DRB1*07:01	8.42	0.15	82.89 (63/76)
				HLA-DRB1*01:01	15.46	4.2
				HLA-DRB1*09:01	24.03	0.63
				HLA-DRB1*13:02	29.98	1.8
				HLA-DQA1*04:01/DQB1*04:02	47.71	0.8
				HLA-DRB4*01:01	68.74	1.7
				HLA-DRB1*15:01	98.83	6.4
				HLA-DPA1*02:01/DPB1*14:01	113.24	0.07
				HLA-DQA1*01:02/DQB1*06:02	113.53	2.7
				HLA-DPA1*03:01/DPB1*04:02	136.71	3.9
				HLA-DRB1*04:01	150.77	6.6
				HLA-DRB5*01:01	155.78	13
				HLA-DRB1*04:05	159.34	7
				HLA-DPA1*01:03/DPB1*02:01	159.37	5.5
				HLA-DRB1*08:02	165.47	4
				HLA-DRB3*02:02	170.26	3.6
				HLA-DPA1*02:01/DPB1*01:01	209.59	4.5
				HLA-DRB1*11:01	224.18	13
				HLA-DQA1*05:01/DQB1*03:01	249.53	14
				HLA-DRB1*12:01	268.09	5.5
				HLA-DPA1*01:03/DPB1*04:01	346.67	7.6
HTL6	LLTLVFRSIAVPIKA	MMPL family transporter	15	HLA-DRB5*01:01	7.08	0.03	98.92 (92/93)
				HLA-DRB1*07:01	8.48	0.16
				HLA-DRB1*01:01	9.36	1.8
				HLA-DRB1*13:02	10.95	0.24
				HLA-DRB1*09:01	22.09	0.5
				HLA-DRB1*11:01	33.79	1.8
				HLA-DRB1*15:01	35.03	1.4
				HLA-DRB1*04:01	41.94	0.93
				HLA-DRB1*04:05	50.92	1
				HLA-DRB1*08:02	57.15	0.37
				HLA-DRB3*02:02	62.6	1.6
				HLA-DQA1*04:01/DQB1*04:02	67.25	1.7
				HLA-DPA1*02:01/DPB1*14:01	112.19	0.07
				HLA-DRB4*01:01	112.21	4.1
				HLA-DQA1*05:01/DQB1*03:01	119.17	7.5
				HLA-DPA1*03:01/DPB1*04:02	152.22	4.5
				HLA-DPA1*01:03/DPB1*02:01	171.52	6
				HLA-DRB1*12:01	181.51	3.1
				HLA-DPA1*02:01/DPB1*01:01	298.11	7.5
				HLA-DPA1*02:01/DPB1*05:01	347.54	2.1
				HLA-DPA1*01:03/DPB1*04:01	355.27	7.7
				HLA-DQA1*01:02/DQB1*06:02	379.86	12
HTL7	VLVDFSLVPAKDRGG	hypothetical protein	15	HLA-DRB5*01:01	16.21	0.55	100.00 (53/53)
				HLA-DRB1*01:01	93.94	25
				HLA-DQA1*04:01/DQB1*04:02	177.65	12
				HLA-DRB1*15:01	300.79	20
				HLA-DRB1*11:01	337.82	18
				HLA-DQA1*01:01/DQB1*05:01	447.73	3.8
				HLA-DRB1*07:01	461.4	30
				HLA-DRB1*09:01	479.26	32
				HLA-DRB1*04:05	479.53	23
HTL8	LVDFSLVPAKDRGGL	hypothetical protein	15	HLA-DRB5*01:01	11.87	0.22	100.00 (53/53)
				HLA-DRB1*01:01	82.93	22
				HLA-DQA1*04:01/DQB1*04:02	199.37	13
				HLA-DRB1*11:01	233.88	14
				HLA-DRB1*07:01	400.22	28

## Sheet: Supplemetary Table S7
Supplementary Table S7 The selected helper T-cell predicted epitopes were derived from C. acnes core proteins and IA1 group-specific proteins.
This selection was based on antigenicity predicted by the VaxiJen v2.0 server and additional criteria. 'Non-allergen' indicates no sequence similarity to known allergens in the AllergenOnline database, while 'Non-toxin' refers to the absence of toxic properties as determined by the ToxinPred server. 'Non-homologous' denotes a lack of similarity to human proteins, with no sequences showing an E-va…
ID	Epitope	Antigenicity	Allergenicity	Toxicity	Human homology	Conservancy
HTL1	GLEKPVGQTIGLRIV	0.7497	Non-allergen	Non-toxin	Non-homologous	0.9333
HTL2	LMPQQIRPIPGFRVV	0.819	Non-allergen	Non-toxin	Non-homologous	0.9
HTL3	FGWRANEAGMVVRTA	0.8128	Non-allergen	Non-toxin	Non-homologous	0.97
HTL4	VLYATFRPQTSAAKW	0.5968	Non-allergen	Non-toxin	Non-homologous	1
HTL5	LPALRATRVAPLEAL	0.436	Non-allergen	Non-toxin	Non-homologous	0.9677
HTL6	LLTLVFRSIAVPIKA	0.4036	Non-allergen	Non-toxin	Non-homologous	0.9796
HTL7	VLVDFSLVPAKDRGG	0.8913	Non-allergen	Non-toxin	Non-homologous	0.9211
HTL8	LVDFSLVPAKDRGGL	0.4652	Non-allergen	Non-toxin	Non-homologous	0.8289

## Sheet: Supplemetary Table S8
Supplementary Table S8 Molecular docking analysis of predicted HTL and CTL structures and the major histological complexes (MHCs) molecules.
This table presents data on a specific epitope including its amino acid sequence, the number of members in the dataset, the class of MHC molecules it binds to, and associated binding energy values. The Epitopes column lists the epitope identifier, while the Sequences column shows the corresponding peptide sequence. The Members" value is the number of poses that belong to a given cluster, higher s…
Epitopes	Sequences	Members	MHC-molecules	Center	Lowest Energy
HTL1	GLEKPVGQTIGLRIV	314	MHC-II	-578.5	-680.8
HTL2	LMPQQIRPIPGFRVV	144	MHC-II	-745.7	-745.7
HTL3	FGWRANEAGMVVRTA	266	MHC-II	-651.8	-758.5
HTL4	VLYATFRPQTSAAKW	333	MHC-II	-633	-731.2
HTL5	LPALRATRVAPLEAL	202	MHC-II	-563.4	-664.9
HTL6	LLTLVFRSIAVPIKA	152	MHC-II	-515.8	-566.2
HTL7	VLVDFSLVPAKDRGG	233	MHC-II	-636.5	-730.8
HTL8	LVDFSLVPAKDRGGL	300	MHC-II	-533.2	-629.1
CTL1	LLLFLLFFV	471	MHC-I	-804.8	-804.8
CTL2	YMLAIVFSV	488	MHC-I	-622.2	-623.7
CTL3	HLLASLFFV	293	MHC-I	-685.8	-800.3
CTL4	KIIASMSFK	620	MHC-I	-496	-519.9
CTL5	CLFALKLPK	395	MHC-I	-542.8	-605.5
CTL6	LADVVVAEY	289	MHC-I	-575.9	-575.9
CTL7	KLLDTAFEL	355	MHC-I	-597.8	-597.8
CTL8	MVFVFLVAL	540	MHC-I	-731.9	-750.9
CTL9	FISMVFVFL	472	MHC-I	-841.3	-853.8

## Sheet: Supplemetary Table S9
Supplementary Table S9 Physicochemical properties of constructed multi-epitope peptides.
The “ID” column represents the selected vaccine constructs, derived from 200 random iterations and selected based on predefined criteria. The instability index indicates the stability of a protein, where a value less than or equal to 40 suggests that the protein is stable (Guruprasad et al., 1990). The antigenicity scores of the constructed multi-epitopes were predicted using VaxiJen v.2.0, where…
ID	Instability index	Antigenicity	Allegenicity	TMHMM - 2.0				Signal peptide harboring	Human homology
				Number of predicted TMHs	Exp number of AAs in TMHs	Exp number, first 60 AAs	Total prob of N-in
MULTI437	26.27	1.4439	Non-allergen	1	30.6982	30.6712	0.7162	No	No
MULTI443	26.27	1.4439	Non-allergen	1	30.7272	30.6684	0.71671	No	No
MULTI797	27.1	1.4436	Non-allergen	1	27.5124	27.4415	0.88017	No	No
MULTI803	27.1	1.4436	Non-allergen	1	27.6394	27.4399	0.88155	No	No
IA1-1	20.81	1.1065	Non-allergen	1	22.2203	22.2201	0.99654	No	No
IA1-2	19.21	1.0711	Non-allergen	1	22.2215	22.2212	0.99645	No	No
IA1-3	19.57	1.1547	Non-allergen	1	22.4586	22.4425	0.99732	No	No
IA1-4	17.97	1.1437	Non-allergen	1	23.2233	23.1647	0.99736	No	No
IA1-5	21.94	1.11	Non-allergen	1	22.3029	22.3027	0.96817	No	No
IA1-6	20.34	1.0746	Non-allergen	1	22.3042	22.3039	0.96731	No	No
IA1-7	20.71	1.1582	Non-allergen	1	22.4472	22.4329	0.97282	No	No
IA1-8	19.11	1.1947	Non-allergen	1	23.125	23.0729	0.97306	No	No

## Sheet: Supplemetary Table S10
Supplementary Table S10 3D model prediction of predicted multi-epitope constructs and the quality assessment.
This table provides various structural validation metrics for different multi-epitope constructs. The main focus is on backbone and side-chain geometry quality, assessed primarily through Ramachandran plot statistics and G-Factors. High percentages in favored regions and low or zero values in disallowed regions indicate good protein folding and stable conformations. The table also includes overal…
Ramachandran Plot statistics and G-Factors	Multi-epitope constructs
	IA1-3-4	IA1-4-1	IA1-7-1	IA1-8-2	MULTI437-2	MULTI443-2	MULTI797-3	MULTI803-3
Most_favoured_regions	0.934	0.974	0.974	0.974	0.965	0.947	0.947	0.956
Additional_allowed_regions	0.066	0.026	0.026	0.026	0.035	0.053	0.053	0.044
Generously_allowed_regions	0	0	0	0	0	0	0	0
Disallowed regions	0	0	0	0	0	0	0	0
Non-g_residues	1	1	1	1	1	1	1	1
End-residues (excl. Gly and Pro)	2	2	2	2	2	2	2	2
Glycine residues	15	15	15	15	21	21	21	21
Proline residues	7	7	7	7	10	10	10	10
Total number of residues	100	100	100	100	147	147	147	147
Phi-psi distribution	0.07	0.03	0.03	0.09	0.14	0.16	0.09	0.14
Chi1-chi2 distribution	0.62	0.35	0.35	0.48	0.52	0.39	0.47	0.44
Chi1 only	0.29	0.53	0.53	0.6	0.39	0.53	0.26	0.51
Chi3 & chi4	0.67	0.76	0.76	0.65	0.84	0.8	0.87	0.85
Omega	0.05	0.03	0.03	0.15	0.2	0.17	0.14	0.23
Dihedral angles average score	0.25	0.2	0.2	0.27	0.32	0.29	0.27	0.32
Main-chain bond lengths	0.53	0.57	0.57	0.57	0.54	0.56	0.55	0.55
Main-chain bond angles	0.06	0.21	0.21	0.3	0.22	0.29	0.28	0.23
Main-chain covalent forces average score	0.26	0.36	0.36	0.41	0.36	0.4	0.39	0.37
Overall average	0.27	0.27	0.27	0.33	0.34	0.35	0.33	0.35
Overall model quality (Z-Score)	-4.39	-4.68	-4.77	-3.92	-5.05	-4.42	-4.62	-4.97
Overall Quality Factor (ERRAT)	94.8718	95.6044	90.5882	94.0476	78.5185	74.1071	93.4959	88.7097
Verify3D	0.77	0.75	0.67	0.68	0.6259	0.5918	0.5986	0.6395
Clashscore	0	1.29	1.29	0.65	0	1.34	1.34	0.89
Poor rotamers	0	0.013	0	0	0	0	0	0
Favored rotamers	1	0.974	1	1	0.9908	1	1	1
Ramachandran outliers	0	0	0	0	0	0	0	0
Ramachandran favored	0.9796	1	1	1	0.9862	0.9931	0.9931	1
Rama distribution Z-score	0.22 ± 0.78	1.66 ± 0.86	1.31 ± 0.80	2.09 ± 0.84	1.33 ± 0.71	0.88 ± 0.61	1.46 ± 0.61	2.31 ± 0.66
Cβ deviations >0.25Å	0	0	0	0	0	0	0	0
Bad bonds:	0 / 792	1 / 792	0 / 792	1 / 792	1 / 1147	0 / 1147	0 / 1147	0 / 1147
Bad angles:	3 / 1064	2 / 1064	2 / 1064	1 / 1064	0 / 1548	1 / 1548	2 / 1548	1 / 1548

[truncated: 1 more sheets: Supplemetary Table S11]
